# Supplementary material for: Motor pool selectivity of neuromuscular degeneration in type I spinal muscular atrophy is conserved between human and mouse
Source: Hum Mol Genet. 2024 Dec 18;34(4):347–67. doi: 10.1093/hmg/ddae190 (PMC11811418; doi:10.1093/hmg/ddae190)
Supplement: Supplementary_Figure_ddae190 [file supplementary_figure_ddae190.zip]

Archive with 6 entries (6 files):
- Lee et al., 2024 - Supplementary legends.docx
- Supplementary Figure 1.tif
- Supplementary Figure 2.tif
- Supplementary Figure 3.tif
- Supplementary Figure 4.tif
- Supplementary Figure 5.tif
